# Supplementary material for: Interleukin-4 Receptor Targeting Peptide Decorated Extracellular Vesicles as a Platform for In Vivo Drug Delivery to Thyroid Cancer
Source: Biomedicines. 2022 Aug 15;10(8):1978. doi: 10.3390/biomedicines10081978 (PMC9406005; doi:10.3390/biomedicines10081978)
Supplement: Supplementary file 1 [file biomedicines-10-01978-s001.zip]

Archive with 1 entries (1 files):
- biomedicines-1829802-supplementary.pdf
